# Supplementary material for: Two new species of Verruconis from Hainan, China
Source: MycoKeys. 2019 Mar 5;48:41–53. doi: 10.3897/mycokeys.48.32147 (PMC6414473; doi:10.3897/mycokeys.48.32147)
Supplement: XML Treatment for Verruconis hainanensis [file mycokeys.48.32147-treatment1.xml]

<!DOCTYPE tp:taxon-treatment
  PUBLIC "-//TaxonX//DTD Taxonomic Treatment Publishing DTD v0 20100105//EN" "tax-treatment-NSO.dtd">
<tp:taxon-treatment xmlns:tp="http://www.plazi.org/taxpub"><tp:treatment-meta><kwd-group><label>Taxon classification</label><kwd><named-content xmlns:xlink="http://www.w3.org/1999/xlink" content-type="kingdom">Fungi</named-content></kwd><kwd><named-content xmlns:xlink="http://www.w3.org/1999/xlink" content-type="order">Venturiales</named-content></kwd><kwd><named-content xmlns:xlink="http://www.w3.org/1999/xlink" content-type="family">Sympoventuriaceae</named-content></kwd></kwd-group><mixed-citation publication-type="journal"><person-group><name><surname>Qiao</surname><given-names>Min</given-names></name><name><surname>Tian</surname><given-names>Weiguang</given-names></name><name><surname>Castañeda-Ruiz</surname><given-names>Rafael F.</given-names></name><name><surname>Xu</surname><given-names>Jianping</given-names></name><name><surname>Yu</surname><given-names>Zefen</given-names></name></person-group><article-title>Two new species of <italic><tp:taxon-name><tp:taxon-name-part taxon-name-part-type="genus" reg="Verruconis">Verruconis</tp:taxon-name-part></tp:taxon-name></italic> from Hainan, China</article-title><source>MycoKeys</source><day>5</day><month>3</month><year>2019</year><volume>48</volume><fpage>41</fpage><lpage>53</lpage><pub-id pub-id-type="doi">10.3897/mycokeys.48.32147</pub-id></mixed-citation></tp:treatment-meta><tp:nomenclature><tp:taxon-name>
              <tp:taxon-name-part taxon-name-part-type="genus" reg="Verruconis">Verruconis</tp:taxon-name-part>
              <tp:taxon-name-part taxon-name-part-type="species" reg="hainanensis">hainanensis</tp:taxon-name-part>
              <object-id xmlns:xlink="http://www.w3.org/1999/xlink" content-type="mycobank" xlink:type="simple">MB828550</object-id>
            </tp:taxon-name><tp:taxon-authority>Z.F. Yu &amp; M. Qiao</tp:taxon-authority><tp:taxon-status xmlns:xlink="http://www.w3.org/1999/xlink" xlink:type="simple">sp. nov.</tp:taxon-status><xref ref-type="fig" rid="F2">Figure 2</xref></tp:nomenclature><tp:treatment-sec sec-type="etymology" id="SECID0EV1AG"><title>Etymology.</title><p>Latin, <italic>hainanensis</italic>, refers to the collection locality.</p></tp:treatment-sec><tp:treatment-sec sec-type="description" id="SECID0EF2AG"><title>Description.</title><p>Colonies on CMA medium compact, restricted, brown to fuliginous, 13 mm at 20 °C after 20 days, 16 mm at 25 °C, 11 mm at 30 °C, no growth at 35 °C. Aerial hyphae subhyaline to brown, smooth- or somewhat rough-walled. <italic>Conidiophores</italic> semi-macronematous, mononematous, sometimes slightly moniliform, unbranched or branched at the apex with 2–4 divergent conidiogenous cells, brown basal cell, pale brown branches, smooth, up to 25 μm long. <italic>Conidiogenous</italic> cells mostly monoblastic, discrete, scattered, brown to fuliginous or pale brown, lageniform to ampulliform, pale brown, 3.4–6.0 × 2.2–3.6 μm, with a fimbriate denticle-like at the conidiogenous locus after rhexolytic conidial secession. <italic>Conidia</italic> solitary, acrogenous, fusiform, rostrate at the apical cell, 3-septate, dark at the septa, coarsely verrucose, more or less equilateral, slightly constricted at the median septum, bicoloured, with brown middle cells and subhyaline end cells, 23–30.2 × 3.6–5.7 μm, with an inconspicuous basal frill.</p><fig id="F2" position="float" orientation="portrait"><label>Figure 2.</label><caption><p>Culture and anamorph of <italic><tp:taxon-name><tp:taxon-name-part taxon-name-part-type="genus" reg="Verruconis">Verruconis</tp:taxon-name-part><tp:taxon-name-part taxon-name-part-type="species" reg="hainanensis">hainanensis</tp:taxon-name-part></tp:taxon-name></italic> (<named-content xmlns:xlink="http://www.w3.org/1999/xlink" content-type="dwc:institutional_code" xlink:type="simple">YMF</named-content> 1.04165). <bold>a</bold> Culture on CMA at 25 °C after 20 days <bold>b</bold> conidiophores and monoblastic conidiogenous cells <bold>c</bold> Conidia; Scale bars: 2 cm (<bold>a</bold>); 10 μm (<bold>b, c</bold>).</p></caption><graphic xmlns:xlink="http://www.w3.org/1999/xlink" xlink:href="mycokeys-48-041-g002.jpg" position="float" orientation="portrait" xlink:type="simple" id="oo_268281.jpg"/></fig></tp:treatment-sec><tp:treatment-sec sec-type="material" id="SECID0EY3AG"><title>Type.</title><p><bold>CHINA.</bold> From leaves of an unidentified dicotyledonous plant submerged in a stream, Qixianling, Hainan Province, <named-content xmlns:xlink="http://www.w3.org/1999/xlink" content-type="dwc:verbatimCoordinates" xlink:type="simple"><named-content content-type="geo-json" specific-use="{&#34;type&#34;:&#34;Point&#34;,&#34;coordinates&#34;:[110.150000,19.133333]}" id="NCID0ED4AG" xlink:type="simple">18°68'N, 109°69'E</named-content></named-content>, 902 m alt., 16 June 2016, Z.F. Yu (dried slide YMFT 1.04165, holotype; live culture <named-content xmlns:xlink="http://www.w3.org/1999/xlink" content-type="dwc:institutional_code" xlink:type="simple">YMF</named-content> 1.04165 –ex-type culture; <named-content xmlns:xlink="http://www.w3.org/1999/xlink" content-type="dwc:institutional_code" xlink:type="simple">CGMCC</named-content>–3.18974–isotype).</p></tp:treatment-sec><tp:treatment-sec sec-type="notes" id="SECID0ES4AG"><title>Notes.</title><p><italic><tp:taxon-name><tp:taxon-name-part taxon-name-part-type="genus" reg="Verruconis">Verruconis</tp:taxon-name-part><tp:taxon-name-part taxon-name-part-type="species" reg="hainanensis">hainanensis</tp:taxon-name-part></tp:taxon-name></italic> shares the fusiform conidial shape with some described <italic><tp:taxon-name><tp:taxon-name-part taxon-name-part-type="genus" reg="Scolecobasidium">Scolecobasidium</tp:taxon-name-part></tp:taxon-name></italic> species, such as: <italic><tp:taxon-name><tp:taxon-name-part taxon-name-part-type="genus" reg="Scolecobasidium">S.</tp:taxon-name-part><tp:taxon-name-part taxon-name-part-type="species" reg="cateniphorum">cateniphorum</tp:taxon-name-part></tp:taxon-name></italic> Matsush., <italic><tp:taxon-name><tp:taxon-name-part taxon-name-part-type="genus" reg="Scolecobasidium">S.</tp:taxon-name-part><tp:taxon-name-part taxon-name-part-type="species" reg="caffrum">caffrum</tp:taxon-name-part></tp:taxon-name></italic> Matsush., <italic><tp:taxon-name><tp:taxon-name-part taxon-name-part-type="genus" reg="Scolecobasidium">S.</tp:taxon-name-part><tp:taxon-name-part taxon-name-part-type="species" reg="houhense">houhense</tp:taxon-name-part></tp:taxon-name></italic> D.W. Li &amp; Jing Y. Chen and <italic><tp:taxon-name><tp:taxon-name-part taxon-name-part-type="genus" reg="Scolecobasidium">S.</tp:taxon-name-part><tp:taxon-name-part taxon-name-part-type="species" reg="tropicum">tropicum</tp:taxon-name-part></tp:taxon-name></italic> Matsush., but all these taxa are readily distinguishable from the new Chinese species. Specifically, <italic><tp:taxon-name><tp:taxon-name-part taxon-name-part-type="genus" reg="Scolecobasidium">S.</tp:taxon-name-part><tp:taxon-name-part taxon-name-part-type="species" reg="cateniphorum">cateniphorum</tp:taxon-name-part></tp:taxon-name></italic> is distinguished by its 1-septate, smooth or inconspicuous echinulate, 10–24 × 2–3.5 μm conidia (<xref ref-type="bibr" rid="B14">Matsushima 1975</xref>). <italic><tp:taxon-name><tp:taxon-name-part taxon-name-part-type="genus" reg="Scolecobasidium">S.</tp:taxon-name-part><tp:taxon-name-part taxon-name-part-type="species" reg="caffrum">caffrum</tp:taxon-name-part></tp:taxon-name></italic> and <italic><tp:taxon-name><tp:taxon-name-part taxon-name-part-type="genus" reg="Scolecobasidium">S.</tp:taxon-name-part><tp:taxon-name-part taxon-name-part-type="species" reg="tropicum">tropicum</tp:taxon-name-part></tp:taxon-name></italic> both have 2-septate conidia, but <italic><tp:taxon-name><tp:taxon-name-part taxon-name-part-type="genus" reg="Scolecobasidium">S.</tp:taxon-name-part><tp:taxon-name-part taxon-name-part-type="species" reg="caffrum">caffrum</tp:taxon-name-part></tp:taxon-name></italic> has conidia mostly smooth or inconspicuously rough, 20–35 × 4–7.5 μm, with pale brown central and subhyaline end cells (<xref ref-type="bibr" rid="B20">Matsushima 1996</xref>) and <italic><tp:taxon-name><tp:taxon-name-part taxon-name-part-type="genus" reg="Scolecobasidium">S.</tp:taxon-name-part><tp:taxon-name-part taxon-name-part-type="species" reg="tropicum">tropicum</tp:taxon-name-part></tp:taxon-name></italic> has conidia with smooth or inconspicuous verruculose, smaller, 14–20 × 4.5–6 μm, with pale brown central and subhyaline end cells (<xref ref-type="bibr" rid="B16">Matsushima 1983</xref>). <italic><tp:taxon-name><tp:taxon-name-part taxon-name-part-type="genus" reg="Scolecobasidium">S.</tp:taxon-name-part><tp:taxon-name-part taxon-name-part-type="species" reg="houhense">houhense</tp:taxon-name-part></tp:taxon-name></italic> with 3-septate conidia is superficially similar to <italic><tp:taxon-name><tp:taxon-name-part taxon-name-part-type="genus" reg="Verruconis">V.</tp:taxon-name-part><tp:taxon-name-part taxon-name-part-type="species" reg="hainanensis">hainanensis</tp:taxon-name-part></tp:taxon-name></italic>, but <italic><tp:taxon-name><tp:taxon-name-part taxon-name-part-type="genus" reg="Scolecobasidium">S.</tp:taxon-name-part><tp:taxon-name-part taxon-name-part-type="species" reg="houhense">houhense</tp:taxon-name-part></tp:taxon-name></italic> is characterised by minutely verruculose conidia, 26–31 × 4.5–5.5 μm, brown, with central cells darker than end cells and slightly protuberate and with a dark basal scar and its conidiogenous cells and conidiophores are different from those of <italic><tp:taxon-name><tp:taxon-name-part taxon-name-part-type="genus" reg="Verruconis">V.</tp:taxon-name-part><tp:taxon-name-part taxon-name-part-type="species" reg="hainanensis">hainanensis</tp:taxon-name-part></tp:taxon-name></italic> (<xref ref-type="bibr" rid="B11">Li et al. 2010</xref>). The distinct dark scar, described from <italic><tp:taxon-name><tp:taxon-name-part taxon-name-part-type="genus" reg="Scolecobasidium">S.</tp:taxon-name-part><tp:taxon-name-part taxon-name-part-type="species" reg="houhense">houhense</tp:taxon-name-part></tp:taxon-name></italic>, has been reported by <xref ref-type="bibr" rid="B14">Matsushima (1975)</xref> in <italic><tp:taxon-name><tp:taxon-name-part taxon-name-part-type="genus" reg="Nakataea">Nakataea</tp:taxon-name-part><tp:taxon-name-part taxon-name-part-type="species" reg="fusispora">fusispora</tp:taxon-name-part></tp:taxon-name></italic> (Matsush) Matsush., but it is absent in <italic><tp:taxon-name><tp:taxon-name-part taxon-name-part-type="genus" reg="Verruconis">V.</tp:taxon-name-part><tp:taxon-name-part taxon-name-part-type="species" reg="hainanensis">hainanensis</tp:taxon-name-part></tp:taxon-name></italic>.</p></tp:treatment-sec><ref-list><ref id="B14"><mixed-citation xmlns:xlink="http://www.w3.org/1999/xlink" xlink:type="simple"><person-group><name name-style="western"><surname>Matsushima</surname><given-names>T</given-names></name></person-group> (<year>1975</year>) Icones microfungorum a Matsushima lectorum. Kobe.</mixed-citation></ref><ref id="B20"><mixed-citation xmlns:xlink="http://www.w3.org/1999/xlink" xlink:type="simple"><person-group><name name-style="western"><surname>Matsushima</surname><given-names>T</given-names></name></person-group> (<year>1996</year>) Matsushima Mycological Memoirs 9: 1–30</mixed-citation></ref><ref id="B16"><mixed-citation xmlns:xlink="http://www.w3.org/1999/xlink" xlink:type="simple"><person-group><name name-style="western"><surname>Matsushima</surname><given-names>T</given-names></name></person-group> (<year>1983</year>) Matsushima Mycological Memoirs 3: 1–90.</mixed-citation></ref><ref id="B11"><mixed-citation xmlns:xlink="http://www.w3.org/1999/xlink" xlink:type="simple"><person-group><name name-style="western"><surname>Li</surname><given-names>DW</given-names></name><name name-style="western"><surname>Chen</surname><given-names>J</given-names></name><name name-style="western"><surname>Wang</surname><given-names>Y</given-names></name></person-group> (<year>2010</year>) <article-title>Two new species of dematiaceous hyphomycetes from Hubei, China.</article-title><source>Sydowia</source><volume>62</volume>(<issue>1</issue>): <fpage>171</fpage>–<lpage>179</lpage>.</mixed-citation></ref></ref-list></tp:taxon-treatment>
