# Supplementary material for: Two new species of Verruconis from Hainan, China
Source: MycoKeys. 2019 Mar 5;48:41–53. doi: 10.3897/mycokeys.48.32147 (PMC6414473; doi:10.3897/mycokeys.48.32147)
Supplement: XML Treatment for Verruconis pseudotricladiata [file mycokeys.48.32147-treatment2.xml]

<!DOCTYPE tp:taxon-treatment
  PUBLIC "-//TaxonX//DTD Taxonomic Treatment Publishing DTD v0 20100105//EN" "tax-treatment-NSO.dtd">
<tp:taxon-treatment xmlns:tp="http://www.plazi.org/taxpub"><tp:treatment-meta><kwd-group><label>Taxon classification</label><kwd><named-content xmlns:xlink="http://www.w3.org/1999/xlink" content-type="kingdom">Fungi</named-content></kwd><kwd><named-content xmlns:xlink="http://www.w3.org/1999/xlink" content-type="order">Venturiales</named-content></kwd><kwd><named-content xmlns:xlink="http://www.w3.org/1999/xlink" content-type="family">Sympoventuriaceae</named-content></kwd></kwd-group><mixed-citation publication-type="journal"><person-group><name><surname>Qiao</surname><given-names>Min</given-names></name><name><surname>Tian</surname><given-names>Weiguang</given-names></name><name><surname>Castañeda-Ruiz</surname><given-names>Rafael F.</given-names></name><name><surname>Xu</surname><given-names>Jianping</given-names></name><name><surname>Yu</surname><given-names>Zefen</given-names></name></person-group><article-title>Two new species of <italic><tp:taxon-name><tp:taxon-name-part taxon-name-part-type="genus" reg="Verruconis">Verruconis</tp:taxon-name-part></tp:taxon-name></italic> from Hainan, China</article-title><source>MycoKeys</source><day>5</day><month>3</month><year>2019</year><volume>48</volume><fpage>41</fpage><lpage>53</lpage><pub-id pub-id-type="doi">10.3897/mycokeys.48.32147</pub-id></mixed-citation></tp:treatment-meta><tp:nomenclature><tp:taxon-name>
              <tp:taxon-name-part taxon-name-part-type="genus" reg="Verruconis">Verruconis</tp:taxon-name-part>
              <tp:taxon-name-part taxon-name-part-type="species" reg="pseudotricladiata">pseudotricladiata</tp:taxon-name-part>
              <object-id xmlns:xlink="http://www.w3.org/1999/xlink" content-type="mycobank" xlink:type="simple">MB828551</object-id>
            </tp:taxon-name><tp:taxon-authority>Z.F. Yu &amp; M. Qiao</tp:taxon-authority><tp:taxon-status xmlns:xlink="http://www.w3.org/1999/xlink" xlink:type="simple">sp. nov.</tp:taxon-status><xref ref-type="fig" rid="F3">Figure 3</xref></tp:nomenclature><tp:treatment-sec sec-type="etymology" id="SECID0E2FBG"><title>Etymology.</title><p>Latin, <italic>pseudotricladiata</italic> refers to similar conidia shape to <italic><tp:taxon-name><tp:taxon-name-part taxon-name-part-type="genus" reg="Scolecobasidium">Scolecobasidium</tp:taxon-name-part><tp:taxon-name-part taxon-name-part-type="species" reg="tricladiatum">tricladiatum</tp:taxon-name-part></tp:taxon-name></italic>.</p></tp:treatment-sec><tp:treatment-sec sec-type="description" id="SECID0EWGBG"><title>Description.</title><p>Colonies on CMA medium compact, restricted, brown to fuliginous, surface velvety or floccose, 12 mm at 20 °C after 20 days, 14 mm at 25 °C, 10 mm at 30 °C, no growth at 35 °C. Mycelium subhyaline to pale brown and smooth- or somewhat rough-walled. <italic>Conidiophores</italic> semi-macronematous, mononematous, straight or flexuous, 1–4 septa, sometimes moniliform (composed of 2–5 globose serial cells), pale brown, smooth, 6.5–27.2 × 2.1–3.5 μm, sometimes reduced to conidiogenous cells that arise from assimilative hyphae. <italic>Conidiogenous</italic> cells monoblastic, rarely polyblastic after sympodial elongation, globose, ampulliform, lageniform to clavate, 3.0–5.3 × 2.3–3.8 μm, integrated or discrete, mostly determinate, with an inconspicuous or distinct fimbriate denticle-like at the conidiogenous locus after rhexolytic conidial secession. <italic>Conidia</italic> mostly acrogenous, subhyaline to pale brown, smooth to verruculose, staurosporic, unbranched or branched: i) unbranched conidia (main axis) cylindrical-clavate, 2–4 septate, slightly constricted at the septa, mostly smooth, rarely verruculose, 16–20 × 3.3–4.7 μm, with an inconspicuous basal frill and often with a globose or ellipsoidal, 0–1 septate, 5.6–12.3 × 2.8–4.5 μm primary branch at the apex; ii) branched conidia staurosporic, Y-, or T-shaped, composed of the main axis and two branches (primary and secondary); iia) main axis cylindrical-clavate to clavate, 1–3-septate, mostly 2-septate, smooth or rarely verruculose, very pale brown, 15.6–20.6 × 3.8–5.7 μm; iib) primary branches obclavate, 1–2 septate, verruculose toward the apex, smooth at the basal cell, 17.9–18.2 × 2.9–4.7 μm, at an angle of 45° arising from the apex of main axis; iic) secondary branches ovoid to obclavate, smooth or verruculose towards the apex, 0–2-septate, (–5.6)12.3–17.9 × 2.8–4.5 μm, arising eccentrically from the basal cell of the primary branches.</p><fig id="F3" position="float" orientation="portrait"><label>Figure 3.</label><caption><p>Cultures and anamorph of <italic><tp:taxon-name><tp:taxon-name-part taxon-name-part-type="genus" reg="Verruconis">Verruconis</tp:taxon-name-part><tp:taxon-name-part taxon-name-part-type="species" reg="pseudotricladiata">pseudotricladiata</tp:taxon-name-part></tp:taxon-name></italic> (<named-content xmlns:xlink="http://www.w3.org/1999/xlink" content-type="dwc:institutional_code" xlink:type="simple">YMF</named-content> 1.04915). <bold>a</bold> Cultures on CMA at 25 °C after 20 days <bold>b</bold> branched Y-shaped conidia <bold>c</bold> unbranched conidia <bold>d</bold> T-shaped conidia <bold>h</bold> Conidiophores and conidiogenous cells. Conidiogenous cells on hyphae (black arrow). Scale bars: 2 cm (<bold>a</bold>); 10 μm (<bold>b–h</bold>).</p></caption><graphic xmlns:xlink="http://www.w3.org/1999/xlink" xlink:href="mycokeys-48-041-g003.jpg" position="float" orientation="portrait" xlink:type="simple" id="oo_268282.jpg"/></fig></tp:treatment-sec><tp:treatment-sec sec-type="material" id="SECID0ENIBG"><title>Type.</title><p><bold>CHINA.</bold> From leaves of an unidentified broad-leaf species submerged in a stream, Diaoluo Mountain, Hainan Province, <named-content xmlns:xlink="http://www.w3.org/1999/xlink" content-type="dwc:verbatimCoordinates" xlink:type="simple"><named-content content-type="geo-json" specific-use="{&#34;type&#34;:&#34;Point&#34;,&#34;coordinates&#34;:[109.683333,18.683333]}" id="NCID0EYIBG" xlink:type="simple">18°41'N, 109°41'E</named-content></named-content>, 254 m alt., 16 June 2016, Z.F. Yu (dried slide YMFT 1.04915, holotype; live culture <named-content xmlns:xlink="http://www.w3.org/1999/xlink" content-type="dwc:institutional_code" xlink:type="simple">YMF</named-content> 1.04915 ex-type; <named-content xmlns:xlink="http://www.w3.org/1999/xlink" content-type="dwc:institutional_code" xlink:type="simple">CGMCC</named-content>–3.18939–isotype).</p></tp:treatment-sec><tp:treatment-sec sec-type="notes" id="SECID0EHJBG"><title>Notes.</title><p><italic><tp:taxon-name><tp:taxon-name-part taxon-name-part-type="genus" reg="Verruconis">Verruconis</tp:taxon-name-part><tp:taxon-name-part taxon-name-part-type="species" reg="pseudotricladiata">pseudotricladiata</tp:taxon-name-part></tp:taxon-name></italic> is similar to <italic><tp:taxon-name><tp:taxon-name-part taxon-name-part-type="genus" reg="Scolecobasidium">S.</tp:taxon-name-part><tp:taxon-name-part taxon-name-part-type="species" reg="tricladiatum">tricladiatum</tp:taxon-name-part></tp:taxon-name></italic> Matsush. on the general conidial morphology, but in <italic><tp:taxon-name><tp:taxon-name-part taxon-name-part-type="genus" reg="Scolecobasidium">S.</tp:taxon-name-part><tp:taxon-name-part taxon-name-part-type="species" reg="tricladiatum">tricladiatum</tp:taxon-name-part></tp:taxon-name></italic>, the conidiophores are mostly moniliform, irregularly branched forming profuse fascicules and, on pure culture, lack staurosporic conidia or rarely formed on the conidiogenous cells, the conidia are mostly unbranched, ellipsoidal to fusiform, (1–) 3–4 (–5)-septate, (9.5–)14–22 (–28) × 4–5 (–6) μm, pale olivaceous or pale brown, verruculose conidia (<xref ref-type="bibr" rid="B13">Matsushima 1971</xref>).</p></tp:treatment-sec><ref-list><ref id="B13"><mixed-citation xmlns:xlink="http://www.w3.org/1999/xlink" xlink:type="simple"><person-group><name name-style="western"><surname>Matsushima</surname><given-names>T</given-names></name></person-group> (<year>1971</year>) Microfungi of the Solomon Islands and Papua-New Guinea. Kobe.</mixed-citation></ref></ref-list></tp:taxon-treatment>
